# Supplementary material for: Determinants of selective reporting: A taxonomy based on content analysis of a random selection of the literature
Source: PLoS One. 2018 Feb 5;13(2):e0188247. doi: 10.1371/journal.pone.0188247 (PMC5798766; doi:10.1371/journal.pone.0188247)
Supplement: S2 File — (XLS) [file pone.0188247.s003.xls]

## Sheet: Determinants 497 Dataset Decemb
RecordID	DeterminantID	Firstauthor	Yearofpublication	Determinantopentext	NOTE: referring to the context of article may be needed for proper interpretation of the determinant of selective reporting
2	1	Chapman	2014	industry funding.
2	2	Chapman	2014	device vs operative intervention
2	3	Chapman	2014	pharm. Vs. Operative intervention
2	4	Chapman	2014	sample size >= 100 patients
2	5	Chapman	2014	reason: publication efforts abandoned following failed submission
2	6	Chapman	2014	reason: lack of time, resources, or personnel
2	7	Chapman	2014	reason: clinician authors decided not to publish owing to negative results
2	8	Chapman	2014	number of centers (tested with simple statistics although no hypothesis)
2	9	Chapman	2014	recruitment national or international (tested with simple statistics although no hypothesis)
2	10	Chapman	2014	blinding (tested with simple statistics although no hypothesis)
2	11	Chapman	2014	previous study (discussion): industry sponsors were associated with non-publication
8	12	Trinquart	2014	Small studies
8	13	Trinquart	2014	Researchers tendency to publish trial results based on the direction, magnitude and statistical significance of the results
8	14	Trinquart	2014	Pharmaceutical industry tendency to publish trial results based on the direction, magnitude and statistical significance of the results
8	15	Trinquart	2014	Jounals tendency to publish trial results based on the direction, magnitude and statistical significance of the results
12	16	Onishi	2014	The presence of PB has been reported in various areas of biomedicine, such as general medicine, public health, emergency medicine, alternative and complementary medicine, and laboratory animal medicine (intro)
12	17	Onishi	2014	Publication bias not mentioned if no publication bias found in systematic review
12	18	Onishi	2014	Reviews without a comprehensive literature search
12	19	Onishi	2014	the number of primary studies included in a meta-analysis
12	20	Onishi	2014	the number of meta-analyses
12	21	Onishi	2014	publication year
12	22	Onishi	2014	high-ranking publication journal may have different standards in reporting publication bias
12	23	Onishi	2014	impact factor (studied high impact factor journals and found indications for publication bias, which suggests IF is in fact NOT much predictive)
12	24	Onishi	2014	word count permitted in the author guideline,
12	25	Onishi	2014	the establishmentof a protocol before actually conducting the review
12	26	Onishi	2014	the use of publication status as an inclusion criterion
12	27	Onishi	2014	appropriate description of the method used to combine the findings of the primary stuides
44	28	Dal-Ré	2014	lack of statistical signficance (very few studies, intro)
44	29	Dal-Ré	2014	journal space restrictions (very few studies, intro)
44	30	Dal-Ré	2014	lack of clinical importance (very few studies, intro)
52	31	Park	2014	available information, reviewer advocates what heard from others (herding)
52	32	Park	2014	reviewer's personal view
52	33	Park	2014	researcher prefers a certain outcome
52	34	Park	2014	researchers interpreting topics as hot and therefore publishable
68	35	Dieterich	2013	Pressures of market shares and up-or-out research faculty appointments which depend on securing ever scarcer grants
68	36	Dieterich	2013	Increased accountability from medical journals regarding ethics and conflicts of interest
68	37	Dieterich	2013	Greater academic freedom in industrial-university agreements
68	38	Dieterich	2013	Stronger governmental regulation of commercially sponsored research
68	39	Dieterich	2013	Mid-stage career investigators more likely to change study aspects
68	40	Dieterich	2013	Editorial bias toward rejecting papers which report negative study outcomes.
68	41	Dieterich	2013	Reviewer bias toward rejecting papers which report negative study outcomes.
68	42	Dieterich	2013	In the pharmaceutical world is more bias than medical sciences as a whole
84	43	Smulder	2013	positive studies have a much larger chance of acceptance after editorial and peer review than ‘‘negative’’ ones
84	44	Smulder	2013	positive studies have a much larger chance of acceptance after editorial and peer review than ‘‘negative’’ ones
84	45	Smulder	2013	Positive studies appear earlier as well as in higher impact journals than negative studies
84	46	Smulder	2013	Authors can feel discouraged to submit negative or statistically nonsignificant results
84	47	Smulder	2013	Increasingly competitive scientific environment may even amplify discouragement of submitting negative results
84	48	Smulder	2013	Commercial sponsors of studies may feel the same disappointment toward negative results and may attempt to prevent or postpone dissemination of such studies
84	49	Smulder	2013	It appears that negative studies have a much higher likelihood of rejection by editors than positive studies, although study quality may not differ
84	50	Smulder	2013	It appears that negative studies have a much higher likelihood of rejection by external reviewers than positive studies, although study quality may not differ
84	51	Smulder	2013	laboratory-based, experimental and small clinical studies 1 2
100	52	Sando	2013	Publication of studies reporting statistically significant or positive findings is more likely than publication of those without
100	53	Sando	2013	Geographical origin of the study
100	54	Sando	2013	Clinical setting
100	55	Sando	2013	Trials with positive results are more likely to be submitted
100	56	Sando	2013	Trials with positive results are more likely to be expedited through review
100	57	Sando	2013	Trials with positive results are more likely to be accepted for publication
100	58	Sando	2013	High prevalence of observational and case series
100	59	Sando	2013	Space constraints (causes editor bias)
100	60	Sando	2013	Impact factor (causes editor bias)
100	61	Sando	2013	Readership acquisition (causes editor bias)
100	62	Sando	2013	Large sample size
102	63	Tzoulaki	2013	statistically signficant results. The "best" results after many analyses are presented
102	64	Tzoulaki	2013	not a large study
102	65	Tzoulaki	2013	pre-specified subgroups of biomarkers
104	66	Salami	2013	Trials with positive findings are published more often, and more quickly, than trials with negative findings
104	67	Salami	2013	Study type: basic more likely to be published (73%) than clinical (57%) or others (50%), p=0.048
104	68	Salami	2013	Number or centers: no association (p=0.15). 58% of single published, 70% of multiple published
104	69	Salami	2013	Results direction: positive more likely to be published (70%) than negative (50%), p=0.002
104	70	Salami	2013	Although the presentation format (oral vs. poster) did not predict the publication status (P = .33), oral presentations were more likely to report positive results compared to poster presentation (P = .008).
104	71	Salami	2013	Country of origin: North America more likely to be published (65%) than Europe (60%), Asia (0%), or others (50%), p=0.002
104	72	Salami	2013	P-value: no association (p=0.28). 70% of significant published, 50% of non-significant published
104	73	Salami	2013	Meeting editors are more likely to select positive abstracts
104	74	Salami	2013	Sample size
104	75	Salami	2013	Abstract specialty
104	76	Salami	2013	Authors: lack of interest to pursue publication of negative results
104	77	Salami	2013	Authors: impression of the less likelihood to get published in peer-reviewed journals with negative results
104	78	Salami	2013	Authors: poor study design
104	79	Salami	2013	Editors: due to concerns about lack of interest of readers in studies of negative results
104	80	Salami	2013	Editors: concerns of lower impact factor as negative results are less likely to get cited
104	81	Salami	2013	Tendency on the parts of investigator to submit or accept manuscript for publication based on the direction or strength of the study findings
104	82	Salami	2013	Tendency on the parts of reviewers to submit or accept manuscript for publication based on the direction or strength of the study findings
104	83	Salami	2013	Tendency on the parts of editors to submit or accept manuscript for publication based on the direction or strength of the study findings
105	84	Simundic	2013	Scientific journals are much more likely to accept for publication a study which reports some positive than a study with negative findings
105	85	Simundic	2013	The prevailing number of studies funded by the same company, related to the same scientific question and supporting the interests of the sponsoring company
108	86	Sune	2013	Phase 3 and 4 trials vs phase 1/2
108	87	Sune	2013	Trials with approved drugs and uses
108	88	Sune	2013	Negative vs positive vs descriptive outcome
108	89	Sune	2013	Industry vs non-industry sponsored
108	90	Sune	2013	Sample size
108	91	Sune	2013	statistical significance of results is not a major reason for rejection of clinical trial articles by journal editors
108	92	Sune	2013	investigator reasons - other than direction of results - for not disseminating of study results
108	93	Sune	2013	sponsor reasons - other than direction of results - for not disseminating of study results
108	94	Sune	2013	Possibility of bias during review process previous to publication, if the reasons for rejection or acceptation are related to study results, independently of the scientific quality of the study.
108	95	Sune	2013	This would seem to indicate that publication bias is set, not at the moment of selection of articles by journal editors, but previously, when the decision to submit or not manuscripts for publication is taken, as other authors have stated
177	96	Ferguson	2012	Positive effects are published in far greater numbers than are negative or null trials
177	97	Ferguson	2012	some trials with inconclusive findings are discussed in published articles as if clearly positive
177	98	Ferguson	2012	the potential corrupting influence of economic incentives related to the pharmaceutical industry on the published science
177	99	Ferguson	2012	major methodological or measurement flaws in the data
177	100	Ferguson	2012	inclusion of unpublished studies in meta-analytic reviews not finding a full or representative sample
177	101	Ferguson	2012	unpublished studies have been declined publication due to significant methodological weaknesses
177	102	Ferguson	2012	Locating unpublished studies: close colleagues may be more inclined to reply to an e-mail or letter than noncolleagues.
177	103	Ferguson	2012	Searches for unpublished studies may favor established rather than nonestablished authors. Doing so may result in a selection of unpublished studies weighted toward the status quo and be less likely to find studies that may challenge the status quo.
177	104	Ferguson	2012	Researchers may simply not reply to e-mails or posted requests out of disinterest or time constraints. They may delete requests from unfamiliar scholars without reading them. Unpublished studies may have already been discarded, deleted, or lost. In some cases, researchers may selectively send in only unpublished studies that support their views and not those unsupportive of their views.
177	105	Ferguson	2012	the lack of a central repository for unpublished studies arguably makes any search for unpublished studies far more problematic than many scholars acknowledge
177	106	Ferguson	2012	studies deleted from meta-analyses because of low effect sizes
177	107	Ferguson	2012	Proportion of unpublished studies authored by the meta-analytic scholars themselves
177	108	Ferguson	2012	Authors rarely choose more than one approach to identify publication bias in meta analyses, and the rationale for the choice is rarely made clear
177	109	Ferguson	2012	General ideological biases within a research field
177	110	Ferguson	2012	The influences of a single or collaborating group of research labs that are highly productive but do not necessarily represent the broader field
177	111	Ferguson	2012	Choices made by researchers on how they analyze data in individual studies
177	112	Ferguson	2012	Journals pay too few attention to the results of searches for unpublished studies
177	113	Ferguson	2012	Peer reviewers pay too few attention to the results of searches for unpublished studies
177	114	Ferguson	2012	A cursory search for unpublished studies may turn up a sample of such studies that is highly selective and arguably as biased as the included published studies
219	115	Mattila	2010	Positive trials were 3 (antidepressants) and 2.5 (lamotrigine) times more likely to be published than negative trials (from introduction section)
219	116	Mattila	2010	Positive trials versus negative (from results section)
219	117	Mattila	2010	Study size (effect modifier)
219	118	Mattila	2010	Delayed publication of negative studies (it takes more time for investigators to submit manuscripts of negative studies)
219	119	Mattila	2010	Journal editors are not the primary source of delay of publication of negative trials
219	120	Mattila	2010	Confidentiality restrictions of the data
219	121	Mattila	2010	Effect size
219	122	Mattila	2010	Safety issues appear less in publications than in EPARs
228	123	Bourgeois	2010	Industry-funded trials were more likely to report positive findings
228	124	Bourgeois	2010	Trials funded by nonprofit or nonfederal organizations that did not receive industry contributions were most likely (56.2%) and industry-funded trials least likely (32.4%) to be published within 24 months of study completion
228	125	Bourgeois	2010	No impartial, a priori registration of trials
228	126	Bourgeois	2010	Investigators of trials funded by either for-profit or nonprofit sources often did not comply with best practices around trial registration and results publication
228	127	Bourgeois	2010	Investigators of trials funded by either for-profit or nonprofit sources often did not comply with best practices around trial registration and results publication
271	128	Mathieu	2009	significant result
271	129	Mathieu	2009	general medical versus specialty journals
297	130	Ghaemi	2008	The pharmaceutical industry is not routinely making data from negative studies available through the published scientific literature
297	131	Ghaemi	2008	Positive studies of lamotrigine are more often published in the literature than negative studies
297	132	Ghaemi	2008	it still appears that negative outcomes, instead of being seen as important results in their own right, are treated by the pharmaceutical industry as if they represent signets, putting a seal on all further discussion, thus needing to be suppressed or explained away
297	133	Ghaemi	2008	it still appears that negative outcomes, instead of being seen as important results in their own right, are treated by many academic authors as if they represent signets, putting a seal on all further discussion, thus needing to be suppressed or explained away
297	134	Ghaemi	2008	Positive secondary outcomes as opposed to the negative primary outcomes
297	135	Ghaemi	2008	numerous review papers of lamotrigine in bipolar disorder cite the single published study as evidence of benefit in acute bipolar depression, but make no mention of the unpublished studies.
297	136	Ghaemi	2008	Post-hoc exploratory analyses of the unpublished data to find some possible benefit [data dredging, significance chasing]
297	137	Ghaemi	2008	Too often, meta-analyses can take the form of “statistical alchemy,” whereby huge samples provide statistical significance to clinically meaningless differences [significance chasing
301	138	Takeda	2008	Studies with results that statistically significantly favoured the experimental arm tended to take 4–5 years to publish, whereas trials with null or negative results (i.e. not statistically significant or statistically significantly favouring the control arm) were generally published 6–8 years following trial inception.
301	139	Takeda	2008	Results that showed statistical significance, favoured the experimental treatment or were from randomised or controlled clinical trials were more frequently published as full publications than other kinds of results.
301	140	Takeda	2008	In the small sample of RCTs considered here, the statistical significance of results did not appear to affect the likelihood of full publication of data previously reported in a conference abstract.
301	141	Takeda	2008	statistical significance did not appear to influence the length of time to publication
325	142	Elm	2008	Non-commercial funding was associated with full publication
325	143	Elm	2008	Multi-centre status was associated with full publication
325	144	Elm	2008	International studies were associated with full publication vs national studies
325	145	Elm	2008	Sample size above the median of 236 participants was associated with full publication.
325	146	Elm	2008	The probability of publication was 2.6 times greater if results were statistically significant (p <0.05)
325	147	Elm	2008	Higher rates of publication of prposals submitted to the ethics committees in the USA, England and Australia than in non-Anglophone countries
325	148	Elm	2008	Publication was more likely if effects were large and statistically significant
325	149	Elm	2008	If the randomised trials are funded by for-profit organisations, the conclusions recommended experimental drug as the drug of choice five times more often than with other funding, even after adjustment for the size of the treatment effect.
325	150	Elm	2008	Industry-independent funding by government agencies was significantly associated with publication.
325	151	Elm	2008	Pharmaceutical industry sponsored studies were less likely to be published.
325	152	Elm	2008	Funder takes legal actions against the university and the investigators
325	153	Elm	2008	Commercialisation and academic-industry research relationship
325	154	Elm	2008	Independently of the source of funding, authors may often not submit studies with negative findings because they anticipate rejection by journal editors.
325	155	Elm	2008	Independently of the source of funding, authors may often not submit studies with negative findings because they anticipate rejection by journal editors.
325	156	Elm	2008	Selective submission of papers reporting statistically significant results
325	157	Elm	2008	Studies of lower methodological quality are more likely to produce “positive” results [38] and may therefore be more likely to be published.
328	158	Okike	2008	signficant result
328	159	Okike	2008	nonclinical versus clinical study
328	160	Okike	2008	low level of evidence versus high (graded by authors of record)
328	161	Okike	2008	prospective study versus not prospective
328	162	Okike	2008	blinded studies versus not blinded (specific in orthopaedic trials)
328	163	Okike	2008	controlled studies versus not controlled
328	164	Okike	2008	sample size
328	165	Okike	2008	investigator-based factors may explain death of nonpositive studies in orthopedic literature
328	166	Okike	2008	positive versus non positive result
328	167	Okike	2008	signficant result
328	168	Okike	2008	mean level of evidence
328	169	Okike	2008	Randomized, controlled trials compared with all other types of study design
328	170	Okike	2008	mean study size
328	171	Okike	2008	The belief that the study will not be accepted for publication
347	172	Abaid	2008	Failure to publish has been repeatedly shown to be primarily a result of action (or inaction) by the investigator, and not a preferential rejection of studies with “insignificant” results by journal editors. Reasons for the low submission rate may include pessimism on the part of investigators with insignificant or inconclusive study results about their chances of publication.
347	173	Abaid	2008	Factors other than public welfare and academic integrity can influence access to trial results, especially if these results are unfavorable to the drug company
347	174	Abaid	2008	Close financial ties between the university and the pharmaceutical corporations caused professiona and legal difficulties
347	175	Abaid	2008	Influence of the pharmaceutical industry on the FDA (threats to bury embarrassing findings)
347	176	Abaid	2008	Association between reporting of statistically significant results and publication
347	177	Abaid	2008	No association was evident between publication and sample size.
347	178	Abaid	2008	No association was evident between publication and use of a comparison group.
347	179	Abaid	2008	No association was evident between publication and type of study.
347	180	Abaid	2008	Failure to publish has been repeatedly shown not to be primarily a result of a preferential rejection of studies with “insignificant” results by journal editors.
347	181	Abaid	2008	Pessimism on the part of investigators with insignificant or inconclusive study results about their chances of publication
347	182	Abaid	2008	Rejection of manuscript from scientific meeting: only 20% of authors submits full manuscript
347	183	Abaid	2008	Direction of study results is not associated with accepting a manuscript for publication by the journal
347	184	Abaid	2008	Results unfavorable to the drug company: less likely to publish
354	185	Hopewell	2008	Positive trials are published sooner and quicker than negative or null trials
356	186	Harris	2007	significant finding in conference abstract
356	187	Harris	2007	positive finding, neutral finding, negative finding in conference abstract
356	188	Harris	2007	any p-value recorded in conference abstract
356	189	Harris	2007	Country where study performed (if more, country of residence of senior author); Europe or other versus N America
356	190	Harris	2007	study type cohort, case or other versus RCT
356	191	Harris	2007	Study "setting" laboratory versus clinical
356	192	Harris	2007	Sponsorship absent versus present
356	193	Harris	2007	Sample size
356	194	Harris	2007	Positive outcomes
356	195	Harris	2007	industry sponsorship
356	196	Harris	2007	sample size (refs)
356	197	Harris	2007	oral versus poster presentation (refs)
356	198	Harris	2007	Papers reporting a neutral outcome may be more likely to be underpowered, and the lower publication rate may be due in part to this methodological deficiency rather than the lack of a positive finding.
356	199	Harris	2007	prospective versus retrospective study (ref)
356	200	Harris	2007	Editorial bias (biased selection of papers submitted to a journal) (ref=Olson, found no biased selection by reviewers/editors)
381	207	Chalmers	2006	Studies looking for adverse effects were less likely to be published than studies in which adverse effects had not been sought
381	208	Chalmers	2006	Disappointing results of trials
381	209	Chalmers	2006	the drug industry is successfully skewing the literature in its favour
416	210	Ioannidis	2005	Conflicts of other interests and prejudice may increase bias
416	211	Ioannidis	2005	Conflicts of financial interests may increase bias
416	212	Ioannidis	2005	investigators use data inefficiently or fail to notice statistically significant relationships
416	213	Ioannidis	2005	conflicts of interest that tend to “bury” significant findings
416	214	Ioannidis	2005	Flexibility (in designs, definitions, outcomes, and analytical modes) increases the potential for transforming what would be “negative” results into “positive” results, i.e., bias, u.
416	215	Ioannidis	2005	Prestigious investigators may suppress via the peer review process the appearance and dissemination of findings that refute their findings, thus condemning their field to perpetuate false dogma
416	216	Ioannidis	2005	Prioritize on pursuing and disseminating its most impressive “positive” results: “Negative” results may become attractive for dissemination only if some other team has found a “positive” association on the same question
416	217	Ioannidis	2005	Highly prejudiced stakeholders may create a barrier that aborts efforts at obtaining and disseminating opposing results
416	218	Ioannidis	2005	Fields that use commonly agreed, stereotyped analytical methods (e.g., Kaplan-Meier plots and the log-rank test) may yield a larger proportion of true findings than fields where analytical methods are still under experimentation (e.g., artificial intelligence methods) and only “best” results are reported.
416	219	Ioannidis	2005	University-based studies may be conducted for no other reason than to give physicians and researchers qualifi cations for promotion or tenure
416	220	Ioannidis	2005	Investigators working invany field are likely to resist accepting that the whole field in which they have spent their careers is a “null field.”
416	221	Ioannidis	2005	Investigators working invany field are likely to resist accepting that the whole field in which they have spent their careers is a “null field.”
429	222	Anderson	2005	Studies with evidence of positive (adverse) associations would be more likely to be published than those with evidence for negative associations
429	223	Anderson	2005	Publication bias might be more likely in the case of whole-population time-series studies than for some other types of observational study
429	224	Anderson	2005	Each study has the potential to generate a large number of estimates, and those chosen for publication may have been selected on the basis of the direction of their effect
429	225	Anderson	2005	easy access to study data files might make researchers less determined to pursue publication of negative findings
429	226	Anderson	2005	Complex statistical modeling used for analyzing time-series studies may involve a degree of subjective judgment on the part of the analyst, which might be biased by knowledge of the result
429	227	Anderson	2005	Single-city studies have higher chance of bias than multi-city studies
429	228	Anderson	2005	Preferential lag selection of exposure higher chance of bias than a-priori lag selection
429	229	Anderson	2005	preferential selection of the adverse effect with the lowest P value
430	230	Chan	2005	author reason for omitting outcomes: space constraints - journal imposed
430	231	Chan	2005	author reason for omitting outcomes: space constraints - author imposed
430	232	Chan	2005	author reason for omitting outcomes: not clinically important
430	233	Chan	2005	author reason for omitting outcomes: not statistically significant
430	234	Chan	2005	author reason for omitting outcomes: not yet submitted
430	235	Chan	2005	author reason for omitting outcomes: not yet analysed
430	236	Chan	2005	statistical significant result
430	237	Chan	2005	trial characteristic: study design
430	238	Chan	2005	trial characteristic: intervention type
430	239	Chan	2005	trial characteristic: sample size
430	240	Chan	2005	trial characteristic: blinding (across therapeutic areas)
430	241	Chan	2005	trial characteristic: source of funding
430	242	Chan	2005	trial characteristic: number of centers
430	243	Chan	2005	journal characteristic: speciality vs. General medical journal
430	244	Chan	2005	journal characterstic: short v full length publication
430	245	Chan	2005	the reporting of important methodological details: power calculation
430	246	Chan	2005	the reporting of important methodological details: specification of primary outcomes
430	247	Chan	2005	the reporting of important methodological details: description of random sequence generation
430	248	Chan	2005	the reporting of important methodological details: allocation concealment
430	249	Chan	2005	the reporting of important methodological details: handling of attrition
430	250	Chan	2005	The decision to omit outcomes from publications seems to be made by investigators based on a combination of journal space restrictions, importance of the outcome, and the statistical results
430	251	Chan	2005	Outcomes could be deemed post hoc to have little clinical relevance if they fail to show significant findings and may thus be omitted when accommodating space limitations
443	252	Steinbrook	2004	Lack of public information about the existence of trials allow unfavorable results to be hidden
443	253	Steinbrook	2004	The company often owns the study database and controls decisions about publication and release of data, [can suppress publication of unfavorable results]
445	254	Preston	2004	p-value
445	255	Preston	2004	precision (sample size)
445	256	Preston	2004	effect size
445	257	Preston	2004	prior belief about efficacy of treatment
445	258	Preston	2004	Early in the history of a research domain results in either direction are important news but that later, when the preponderance of evidence has supported one direction, significant reversals are often more important news than further replications.
445	259	Preston	2004	perceived important of an outcome according to the reviewers
466	260	Hopewell	2003	Medical society: nuclear medicine lowest (46%), neurologists highest (79%)
477	261	Rampton	2002	When public relations recruits scientists to serve as "third party experts," however, the techniques of PR function as a "meta-methodology" that can have a corrupting influence on research.
477	262	Rampton	2002	Naivete of the researchers who participate in gostwriting paid by industry about politics, PR, and other external factors shaping their work, indignancy at suggestion that their results are shaped by their funding
477	263	Rampton	2002	Medical journals favor industry-sponsored research: failing conflict of interest-policy
477	264	Rampton	2002	Increasing dependence of scientists on funding from government and industry
477	265	Rampton	2002	scientist dependence from sponsors with deep pockets: the rise of big government
477	266	Rampton	2002	scientist dependence from sponsors with deep pockets: the militarization of scientific research
477	267	Rampton	2002	scientist dependence from sponsors with deep pockets: the emergence of transnational corporations as important patrons of research
477	268	Rampton	2002	More and more we see incentives to hoard, not disseminate, new knowledge; to suppress, not publish, research results; to titillate prospective buyers, rather than to make full disclosure to academic colleagues
477	269	Rampton	2002	Industry funding: businesses frequently require scientists to keep "proprietary information" under wraps so that competitors can't horn in on their trade secrets
477	270	Rampton	2002	the desire to patent applications from their discovery
477	271	Rampton	2002	a desire by some researchers to "slow the dissemination of undesired results.
477	272	Rampton	2002	The practice of withholding publication or refusing to share data with other scientists was particularly common among biotechnology researchers
477	273	Rampton	2002	Virtually every academic in biotechnology (and other commercially profitable fields) is involved in exploiting science commercially
491	274	Olson	2002	Researchers are more likely to submit reports with positive results
491	275	Olson	2002	Editors more likely to publish reports with positive results (less clear)
491	276	Olson	2002	Positive vs negative results: OR 1.30 (.87-1.96)
491	277	Olson	2002	Multicenter vs single: OR 1.60 (1.02-2.52)
491	278	Olson	2002	US enrollment vs not: OR 2.06 (1.20-3.52)
491	279	Olson	2002	Any funding vs none reported: OR 1.42 (.69-2.90)
491	280	Olson	2002	No. Of participants >100 vs ?100: OR 1.38 (.83-2.30)
491	281	Olson	2002	Sample size calculation vs none: OR 1.90 (1.23-2.95)
491	282	Olson	2002	Randomization described vs not: OR 0.99 (.65-1.52)
491	283	Olson	2002	Blinding vs not: OR 1.51 (.98-2.34)
491	284	Olson	2002	Withdrawal reported vs not: OR 1.35 (.66-2.78)
491	285	Olson	2002	Analysis by treatment assignment vs not: OR 1.22 (.80-1.84)
491	286	Olson	2002	Sex of first author female vs male: RR 0.83 (.56-1.22)
492	287	Altman	2002	career necessity for physicians to do research
544	288	Bardy	1998	positive results versus negative or inconclusive results
551	289	Reidenberg	1998	Clinical trials that find a new therapy is not better than the old therapies are less likely to be published than studies that demonstrate the superiority of the new therapy.
551	290	Reidenberg	1998	Failure of the investigators to write reports of negative trials and submit them to journals.
565	291	Bardy	1996	investigational plan: design, cross over or parallel group
565	292	Bardy	1996	investigational plan: blinding (double blind v. open or other)
565	293	Bardy	1996	investigational plan: use of comparator (placebo v. active substance or none)
565	294	Bardy	1996	investigational plan: phase I to IV trials
565	295	Bardy	1996	differences in results that do not support commercial interests
565	296	Bardy	1996	statistical significance more likely to be publised than other studies + refs in discussion
568	297	Moher	1996	English vs other language: no difference in completeness of reporting
568	298	Moher	1996	Only include english publications in review
571	299	Stewart	1998	"It is now acknowledged that RCTs with statistically significant or striking results are more likely to be publisbed than those with nonsignificant results" + 3 refs
571	300	Stewart	1998	"was the source of funding, with those sponsored by industry less likely to be publisbed than those funded by other external sources" (referred to literature)
571	301	Stewart	1998	"This investigation also discovered that it was investigators themselves who censored publication rather than joumal editors, with only six articles rejected for publication."
571	302	Stewart	1998	"Trials remained unpublished mostly because the investigators thought that the results were "not interesting" .."
571	303	Stewart	1998	Trials remained unpublished mostly because the investigators ….. "did not have enough time" to write them up (ref)"
571	304	Stewart	1998	" when the results of subgroup analyses are reported, often only those that have yielded a significant result are presented, without noting that many other analyses have been performed." "The problem is that the subgroup analyses often precede the hypotheses,.."
582	305	Fisher	1994	authors with more publications less likely to be accepted by non-blinded reviewers [interaction] blinded reviewers recognize improved quality, non-blinded reviewers are biased by professional jealousies and competition across disciplines
583	306	Gilbert	1994	Female editors rejected manuscripts at higher rate than male editors (p<0,001)
583	307	Gilbert	1994	Manuscripts with male corresponding authors had higher initial rejection rate than female corresponding authors: non-significant, p=0,055
583	308	Gilbert	1994	Content reviewer is of opposite sex with the author: unclear association
583	309	Gilbert	1994	Recommendations given by the statistical reviewers differed according to reviewer gender
583	310	Gilbert	1994	Editorial decision: manuscript load at the time of the final decision
583	311	Gilbert	1994	Editorial decision: Priority or originality of the topic
583	312	Gilbert	1994	Editorial decision: length of the manuscript
583	313	Gilbert	1994	Editorial decision: institutions with which the authors are affiliated
583	314	Gilbert	1994	Editorial decision: whether the study found negative or positive results
583	315	Gilbert	1994	Editorial decision: study sample size
583	316	Gilbert	1994	Editorial decision: whether the manuscript was solicited
591	317	Dickersin	1993	Very natural tendency to publish our successes
591	318	Dickersin	1993	Externally funded studies were more likely to be published than those that were unfunded.
591	319	Dickersin	1993	Significant results vs nonsignificant: OR 7,04 (1,9-26,2)
591	320	Dickersin	1993	Support: grant vs contract: OR 5,67 (0,70-46,0)
591	321	Dickersin	1993	Support: grant vs all other OR 1,01 (0,26-3,97)
591	322	Dickersin	1993	No. Study groups: >1 study groups vs 1 study group: OR 0,47 (0,06-3,73)
591	323	Dickersin	1993	No. Study sites: >1 sites vs 1 site: OR 2,52 (0,68-9,35)
591	324	Dickersin	1993	Sample size: OR 2,15 (0,68-6,82)
591	325	Dickersin	1993	Control: parallel vs nonparallel: OR 1,02 (0,31-3,38)
591	326	Dickersin	1993	Randomized vs nonrandomized: NS
591	327	Dickersin	1993	Masking vs no masking: NS
591	328	Dickersin	1993	Treatment assigned analyzed vs treatment received analysed: NS
591	329	Dickersin	1993	PI Sex: NS
591	330	Dickersin	1993	1988 PI rank: NS
591	331	Dickersin	1993	The OR for publication bias was significantly larger for single center than for multicenter trials (discussion
591	332	Dickersin	1993	The OR for publication bias was significantly larger for trials with a male, as opposed to a female PI (discussion)
591	333	Dickersin	1993	Investigators are responsible for this selective publication (non-publication)
591	334	Dickersin	1993	Not editors are responsible for this selective publication (non-publication)
591	335	Dickersin	1993	Men define success differently than women and and are less interested in publication if results are not exciting
609	336	Begg	1989	authors are more inclined to submit articles with striking or significant findings and less likely to spend time on studies that are "uninteresting
609	337	Begg	1989	Positive versus negative results
609	338	Begg	1989	Statistical significance
609	339	Begg	1989	Pressure to publish extensively that is an integral part of the competition for academic promotion
609	340	Begg	1989	Subjective data interpretation
609	341	Begg	1989	Preferences and relative enthusiasm of investigators
609	342	Begg	1989	Preferences and relative enthusiasm of journal editors
609	343	Begg	1989	Author preferences
609	344	Begg	1989	It seems likely that the decisions to submit and accept manuscripts are based on size of the trial
609	345	Begg	1989	It seems likely that the decisions to submit and accept manuscripts are based on expense of the trial
609	346	Begg	1989	It seems likely that the decisions to submit and accept manuscripts are based on quality of the work
609	347	Begg	1989	Selective publication seems even more likely in relation to studies conducted in less controlled setting like phase 2 trials, especially since these studies usually have relatively small sample sizes
609	348	Begg	1989	small sample size
609	349	Begg	1989	Arbitary start and stop dates of trials can creat potential for selective reporting
609	350	Begg	1989	Calendar time can also have an impact, since early studies tend to be "exploratory", while later ones are "confirmatory". Uninteresting exploratory studies are more likely to be discarded prior to publication.
609	351	Begg	1989	Financial incentives of pharmaceutical funding
609	352	Begg	1989	Epidemiologic studies higher risk of bias vs clinical research
609	353	Begg	1989	Incomplete retreival of studies using MEDLINE or other computerised searches for metaanalysis
609	354	Begg	1989	Non-registration of studies
609	355	Begg	1989	The role of the investigator in dissimination of research results (incentives of authors)
609	356	Begg	1989	Advocacy style of statistical analysis and reporting: the study by itself is expected to provide a definitive conclusion
609	357	Begg	1989	The role of the investigator in dissimination of research results (opinions of authors)
613	358	Newcombe	1987	Small study COMBINED with significance chasing: "Small studies continue to be carried out with little more than a blind hope of showing the desired effect. Nevertheless, papers based on such work are submitted for publication, especially if the results turn out to be statistically significant."
613	359	Newcombe	1987	"Often there is a preference for statistically significant results at the peer review stage"
613	360	Newcombe	1987	Only those who are remote from the researcher's dilemma-journal editors and referees, funding bodies, and (to a lesser degree) ethical committees -can uphold the highest scientific standards with no conflict of loyalties."
613	361	Newcombe	1987	"The desire to minimise the impact of false positive assertions may result in a preference for publishing findings which refute a previous claim, rather than confirmatory results-a further source of bias"
613	362	Newcombe	1987	"At each stage a significant result may be construed as particularly encouraging and failure to attain significance as correspondingly discouraging."
613	363	Newcombe	1987	"…in addition to any biases introduced because of prejudice." [plus ref]
613	364	Newcombe	1987	Psychologist versus doctor: "...psychologists known to have entrenched, diametrically opposite beliefs, to a degree (I hope) not encountered often among doctors; knowing that results would shortly be disclosed, they would be reluctant to commit themselves unequivocally to a favourable stance, lest the results turned out to contradict their chosen position."
642	365	Negrini	2011	Difficulty of writing up medical research
642	366	Negrini	2011	Study has already been done, consequently is unpublishable
642	367	Negrini	2011	Lack of knowledge of the pertinent literature leading to unpublishable research
642	368	Negrini	2011	Study is not well done owing to flawed planning or development/statistics, publication would therefore be misleading
642	369	Negrini	2011	Researchers inability to write
642	370	Negrini	2011	Lack of time or other resources
651	371	Munafo	2010	‘hot’ scientific fields where there is substantial flexibility in study design there is perhaps greater scope for these factors to influence reporting of scientific studies
660	372	Greenland	2009	funding source: interestst of sponsors
660	373	Greenland	2009	investigator bias, the biasing of study results towards results expected or desired a priori by the investigators. It may be intentional or subconscious, noble origin or not
660	374	Greenland	2009	investigator bias mechanism for within publication: .a "more obscure forms of investigator bias" is "‘‘guiding’’ studies towards desired results by careful selection of design or analysis features". E.g., choosing measures and cut points
660	375	Greenland	2009	sponsors may select investigators who are "already biased towards a sponsor’s position,"
660	376	Greenland	2009	biased investigator towards sponsor's position
660	377	Greenland	2009	investigator bias without malicious forethought, through "unfounded prejudice" for example, "certain results may seem more credible and hence more desirable than others because they fit better with the prior beliefs of the investigators"
660	378	Greenland	2009	"Investigator bias does not require strong prior beliefs. Some results may seem more desirable than others simply because they create a better-sounding story from the data,.."
660	379	Greenland	2009	"Investigator bias does not however require strong prior beliefs. Some results"…"provide a greater feeling of novelty or worthiness of attention.."
660	380	Greenland	2009	"ad hoc design and analysis decisions" "Examples include use of naive significance testing to decide what to control or present."
660	381	Greenland	2009	testing paradigm results in classical publication bias, because conventional significance testing incorporates a bias favouring type I errors (false negatives; 0.05) over type II errors (false positives; power 80%), so a higher rate of false positives compared to false negatives
660	382	Greenland	2009	pressure from sponsor on investigators with funding termination or being sued if they publish or produce results that the sponsor finds undesirable
660	383	Greenland	2009	investigators fear of funding termination or being sued if they publish or produce results that the sponsor finds undesirable
663	384	Rifai	2008	Positive or favorable findings are more likely to be reported than negative or inconclusive ones
663	385	Rifai	2008	Authors are often disappointed by negative findings and use multiple comparisons and subgroup analyses to generate positive results, while giving scant attention to analyses of negative results
663	386	Rifai	2008	Authors appear to be primarily responsible for the reporting bias
663	387	Rifai	2008	sponsors appear to be primarily responsible for the reporting bias
663	388	Rifai	2008	journal editors don't appear to be primarily responsible for the reporting bias
663	389	Rifai	2008	Scientific and medical communities should move away from the harmful notion that studies can usefully be classified as “positive” or “negative” in relation to the statistical significance of the results. Such terms cause much confusion, and indeed harm, through this bias that is introduced into the published literature
663	390	Rifai	2008	Authors don't recognize that “negative” results from well-conducted studies are as important to report as “positive” or “favorable” ones
663	391	Rifai	2008	No determinant: editors
663	392	Rifai	2008	Sponsor control of the data and refusal to supply the data to the investigators
669	393	Pless	2006	Editors personal beliefs regarding arguments made in personal eletters
669	394	Pless	2006	Editors with an eye on their impact factor may conclude (as we have done) that as long as they are counted in the denominator, they are likely to be deadweight.
673	395	Goldsmith	2006	High-quality studies most likely accepted by the editor for publication in this journal : "the best data, with clear and cogent arguments
673	396	Goldsmith	2006	studies related to an important scientific or medical problem
673	397	Goldsmith	2006	Editorialboard membership ("was used as a surrogate for scientific prowess and ability; reputation and “insider” status; and success with the peer review system"
673	398	Goldsmith	2006	experience with composing a technically sound manuscript
673	399	Goldsmith	2006	Authors excluding reviewers upon submission to this journal (request honoured 95% of time)
673	400	Goldsmith	2006	Authors suggesting reviewers upon submission to this journal
679	401	No authors stated	2004	Many trials that show negative or inconclusive results are never formally published
699	402	Shields	2000	Well known researchers' work more likely to be accepted ("Matthew effect-those who already have shall have, those who do not…)
699	403	Shields	2000	nonsignificant studies (null studies)
699	404	Shields	2000	clinical versus observational trials (ref)
699	405	Shields	2000	Small sample size
699	406	Shields	2000	source of funding (ref)
699	407	Shields	2000	multicenter versus single center (ref)
699	408	Shields	2000	smaller studies
699	409	Shields	2000	laboratory based experimental studies (versus: unclear)
699	410	Shields	2000	"Publication bias is typically caused by investigators who do not submit their research for publication " (ref)
699	411	Shields	2000	Publication bias is typically NOT caused by rejection by journals
699	412	Shields	2000	"Some reasons include a lack of enthusiasm by overcommitted investigators and the consequential drive to publish only the statistically significant studies,.."
699	413	Shields	2000	"Some reasons include.." "or a feeling that null papers are typically given low publication priority scores."
699	414	Shields	2000	busier senior investigators versus junior investigators: seniors are less intrigued by null findings
699	415	Shields	2000	busier senior investigators versus junior investigators: juniors must publish to become known
699	416	Shields	2000	journals refusing null studies
712	417	Parmley	1994	Editors: when editors are faced with a “negative” or “statistically insignificant” clinical study, they find it diticult to accept it while turning down other “positive” studies.
712	418	Parmley	1994	Authors: reluctance to submit negative studies
712	419	Parmley	1994	Publication bias less present with RCTs than with laboratory and observational studies
712	420	Parmley	1994	Lack of interest by authors as reason for non-publication
712	421	Parmley	1994	Rejection by editor was an infrequent reason for non-publication
803	422	Ferguson	2012	Focus of journals on new and innovative research rather than replications
803	423	Ferguson	2012	The tendency for statistically significant findings to be published over nonsignificant findings
803	424	Ferguson	2012	The comment from reviewers that null results are difficult to interpret, that they may be Type II error, or that they may even be the result of not trying hard enough to find significant results.
803	425	Ferguson	2012	The comment from editors that null results are difficult to interpret, that they may be Type II error, or that they may even be the result of not trying hard enough to find significant results.
803	426	Ferguson	2012	When scholars are under pressure to publish: within publication
803	427	Ferguson	2012	Individual scholar level: when scholars decline to submit null results for publication because such results conflict with beloved theoretical models in which they are invested
803	428	Ferguson	2012	When scholars decline to submit null results for publication because they believe null results will not be published
803	429	Ferguson	2012	Meta-analytic authors may not always conduct a fully diligent search for unpublished studies.
803	430	Ferguson	2012	Meta-analytic authors themselves are more than twice as represented in unpublished articles as published, confirming the existence of selection bias.
803	431	Ferguson	2012	Failure to recruit widely from other scholars (particularly from groups ideologically opposed to the meta-analytic scholars themselves) and a tendency to favor one’s own studies.
803	432	Ferguson	2012	The authors were found to have selectively included unpublished studies of their own, as well as those of close colleagues and collaborators, while failing to solicit unpublished studies from groups with a differing perspective
803	433	Ferguson	2012	We suggest that publication bias is more likely in fields that are newer, politicized, or ideologically rigid, where small groups of researchers have invested heavily in a particular theoretical model, where pressures to publish exist.
803	434	Ferguson	2012	Theory supportive results are more likely in psychology and psychiatry vs. Hard sciences
825	435	Rothstein	2012	Conducting meta-analyses that include only published articles may exacerbate publication bias
825	436	Rothstein	2012	published studies tend to have larger effects than unpublished studies do
825	437	Rothstein	2012	published studies may be more methodologically rigorous than unpublished studies
889	438	Hoye	2010	The mistaken belief that study findings that are not statistically significant at conventional levels are useless and should not be published
889	439	Hoye	2010	authors are reluctant to submit manuscripts for publication if the main findings are not statistically significant
889	440	Hoye	2010	reviewers tend to be more critical of manuscripts without significant findings than they are of otherwise identical manuscripts presenting significant findings
889	441	Hoye	2010	editors do not always see the value of nonsignificant findings, particularly in clinical settings
889	442	Hoye	2010	studies have unfavorable results of the intervention studies may be less likely to be published
889	443	Hoye	2010	Studies showing a small difference may be less likely to be published
889	444	Hoye	2010	If findings are the opposite of what was expected [...] researchers may give up trying to find a meaningful interpretation of study findings and put the whole study in a file drawer.
889	445	Hoye	2010	those who evaluate the effects of road safety measures expect these measures to improve safety: powerful influence on study design and interpretation of findings
937	446	McCambridge	2008	Positive results are published more often than negative results
937	447	McCambridge	2008	Areas of controversy: When a topic is ‘hot’ and findings are positive, publication may be more likely and be quicker
937	448	McCambridge	2008	Areas of controversy: when findings are negative publication may not result at all or be slower
937	449	McCambridge	2008	Publication bias originates in the decisions taken by authors,
937	450	McCambridge	2008	Publication bias originates in the decisions taken by editors
937	451	McCambridge	2008	Publication bias originates in the decisions taken by others (besides authors and editors) involved in peer-reviewed publication
937	452	McCambridge	2008	the behaviour of authors themselves, rather than any others, account for the vast majority of cases
937	453	McCambridge	2008	conference abstract authors: lack of time
937	454	McCambridge	2008	conference abstract authors: thought journals unlikely to accept
937	455	McCambridge	2008	conference abstract authors: results not important enough
937	456	McCambridge	2008	conference abstract authors: too much trouble with co-authors
937	457	McCambridge	2008	conference abstract authors: not worth the trouble
937	458	McCambridge	2008	conference abstract authors: other papers with similar findings
937	459	McCambridge	2008	conference abstract authors: belief that a journal would not publish the subsequent paper
937	460	McCambridge	2008	shifting priorities [after review: 'authors in general' not in paper, 'authors' not mentioned in paragraph]
937	461	McCambridge	2008	resource or staff problems
937	462	McCambridge	2008	personal disappointments
937	463	McCambridge	2008	lack of optimism about success or expectation of future difficulty
937	464	McCambridge	2008	excessive workload
937	465	McCambridge	2008	illnesses and other life events
937	466	McCambridge	2008	The stimulation of creative energies in the pursuit of findings which will actually be useful
937	467	McCambridge	2008	Triallists are rarely neutral about their research
970	468	McDaniel	2006	There is considerable evidence that one cause of bias is that researchers are not likely to submit negative results for publication
970	469	McDaniel	2006	There is also some evidence that editorial policy, at least in some journals, favors the publication of significant results
970	470	McDaniel	2006	Some statistically nonsignificant studies may be missing from an analysis
1171	471	Sherrod	1964	Incentive for publication is greater in academic environment than in government/industrial circles
1171	472	Sherrod	1964	Investigators: indifference
1171	473	Sherrod	1964	Investigators: lack of time
1171	474	Sherrod	1964	Investigators: absence of any immediate and tangible rewards
1334	475	Guemann	2013	report only positive results
1345	476	Song	2012	In general, studies with statistically significant or positive results are more likely to be published than those with nonsignificant or negative results
1345	477	Song	2012	Investigators: lack of time or low priority
1345	478	Song	2012	Investigators: unimportant results
1345	479	Song	2012	Investigators: journal rejection
1345	480	Song	2012	Nonpublication of studies was usually due to investigators’ failure to write up and submit to journals when the results were considered to be negative or nonsignificant
1345	481	Song	2012	Many researchers may have results from multiple studies that could be publishable, and usually focus on “wonderful results” and had no time for “negative results
1345	482	Song	2012	Prediction by experienced researchers that statistically significant results are more likely to be accepted for publication in high-impact journals
1345	483	Song	2012	Commercial interests may determine the dissemination profile of a study: negative results been suppressed by pharmaceutical companies
1345	484	Song	2012	Trial results being at odds with policies endorsed by powerful institutions including the World Health Organization, the World Bank, and the Gates Foundation led to significant delay of publication
1345	485	Song	2012	journal editors policy of giving greater priority to articles that were subjectively perceived as having greater novelty or importance, or significant findings
1358	486	Gyles	2012	Not publishing data because making the data publicly available may pose a risk to the public (bioterrorism)
1438	487	Lang	2009	Trials with favorable primary outcomes are more likely to be published
1438	488	Lang	2009	Trials with active controls are more likely to be published
1438	489	Lang	2009	Outcomes are changed in publications in favor of test drug
1548	490	Dowd	2004	root of non publication lies with the investigator
1548	491	Dowd	2004	not with the editor
1548	492	Dowd	2004	reason on the surface: physician researchers do not have enough time
1548	493	Dowd	2004	reason on the surface: problems with co-investigators
1634	494	deMelker	1993	Positive results are 2 times more likely to be published than negative
1634	495	deMelker	1993	Positive research is more often cited than negative research. PLUS interpretation: negative studies are being ignored by others-
1634	496	deMelker	1993	Editors and reviewers are suggested to play a big role by not accepting negative results
1634	497	deMelker	1993	reviewers
1634	498	deMelker	1993	Not submitting negative results is most important factor
1634	499	deMelker	1993	Internally funded or non-funded research remains unpublished more often than externally funded research
1634	500	deMelker	1993	Editorial offices compete for most newsworthy articles (citation index chasing)
1634	501	deMelker	1993	Small trials with nonsignificant effects remain unpublished
1634	502	deMelker	1993	Strongly negative, absurd results will not be published
1634	503	deMelker	1993	Researchers wrongly emphasize significant differences and have low attention for non-significant differences
